# Supplementary material for: Genome-Wide Screening of AP2 Transcription Factors Involving in Fruit Color and Aroma Regulation of Cultivated Strawberry
Source: Genes (Basel). 2021 Apr 5;12(4):530. doi: 10.3390/genes12040530 (PMC8067195; doi:10.3390/genes12040530)
Supplement: Supplementary file 1 [file genes-12-00530-s001.zip]

Archive with 6 entries (6 files):
- Figure S1.pdf
- Figure S2.jpg
- Figure S3.pdf
- Figure s4.pdf
- Figure S5.pdf
- Table S1-S4.xlsx
