# Supplementary material for: Genome-Wide Screening of AP2 Transcription Factors Involving in Fruit Color and Aroma Regulation of Cultivated Strawberry
Source: Genes (Basel). 2021 Apr 5;12(4):530. doi: 10.3390/genes12040530 (PMC8067195; doi:10.3390/genes12040530)
Supplement: Supplementary file 1 [file genes-12-00530-s001.zip › Table S1-S4.xlsx]

## Sheet: S1
All AP2/ERF ID list of this study
Arabidopsis thaliana gene ID	Gene name	Fragaria × ananassa gene ID	Gene name	Fragaria iinumae gene ID	Gene name	Fragaria vesca gene ID	Gene name
AT1G72570.1	AIL1	maker-Fvb6-3-augustus-gene-114.33	FaAIL1i	evm.model.scaf_28.54	FiiANT1	mrna07424.1-v1.0-hybrid.v1.1	FveAIL1
AT5G17430.1	AIL2	maker-Fvb6-2-augustus-gene-23.21	FaAIL1ii	evm.model.scaf_28.163	FiiAIL6/7	mrna21524.1-v1.0-hybrid.v1.1	FveAIL2
AT3G20840.1	AIL3	maker-Fvb6-1-augustus-gene-119.41	FaAIL1iii	evm.model.scaf_4.811	FiiANT2	mrna20607.1-v1.0-hybrid.v1.1	FveAIL3/4
AT1G51190.1	AIL4	maker-Fvb6-4-snap-gene-259.18	FaAIL1iv	evm.model.scaf_20.13	FiiAIL3/4	mrna16919.1-v1.0-hybrid.v1.1	FveAIL5
AT5G57390.1	AIL5	maker-Fvb3-2-snap-gene-298.49	FaAIL3/4i	evm.model.scaf_78.284	FiiTOEL1	mrna20828.1-v1.0-hybrid.v1.1	FveAIL6/7
AT5G10510.3	AIL6	maker-Fvb3-3-augustus-gene-279.40	FaAIL3/4ii	evm.model.scaf_94.154	FiiAIL5	mrna05644.1-v1.0-hybrid.v1.1	FveANT1
AT5G65510.1	AIL7	maker-Fvb3-4-augustus-gene-19.46	FaAIL3/4iii	evm.model.scaf_94.123	FiiWRI3/4-1	mrna02623.1-v1.0-hybrid.v1.1	FveANT2
AT4G37750.1	ANT	maker-Fvb3-1-augustus-gene-19.38	FaAIL3/4iv	evm.model.scaf_10.715	FiiWRIL1	mrna23876.1-v1.0-hybrid.v1.1	FveAP2
AT1G16060.1	WRI3	maker-Fvb4-4-augustus-gene-213.8	FaAIL5i	evm.model.scaf_88.59	FiiAIL1	mrna23316.1-v1.0-hybrid.v1.1	FveSMZ/SNZ
AT1G79700.2	WRI4	maker-Fvb4-2-augustus-gene-178.30	FaAIL5ii	evm.model.scaf_30.14	FiiAIL2	mrna25394.1-v1.0-hybrid.v1.1	FveTOEL1
AT3G54320.1	WRI1	maker-Fvb4-3-augustus-gene-258.9	FaAIL5iii	evm.model.scaf_63.142	FiiWRI2	mrna18102.1-v1.0-hybrid.v1.1	FveTOEL2
AT2G41710.3	WRI2	snap_masked-Fvb4-1-processed-gene-60.6	FaAIL5iv	evm.model.scaf_41.293	FiiWRIL2	mrna00377.1-v1.0-hybrid.v1.1	FveWRI1
AT4G36920.1	AP2	maker-Fvb1-4-augustus-gene-105.39	FaAIL6/7iii	evm.model.scaf_8.210	FiiWRI3/4-2	mrna02470.1-v1.0-hybrid.v1.1	FveWRI2
AT3G54990.1	SMZ	maker-Fvb1-1-augustus-gene-161.28	FaAIL6/7iv	evm.model.scaf_91.872	FiiTOEL2	mrna27659.1-v1.0-hybrid.v1.1	FveWRI3/4-1
AT2G39250.1	SNZ	maker-Fvb6-2-augustus-gene-270.50	FaAIL2ii	evm.model.scaf_46.476	FiiSMZ/SNZ	mrna15913.1-v1.0-hybrid.v1.1	FveWRI3/4-2
AT2G28550.3	TOE1	maker-Fvb6-4-augustus-gene-24.29	FaAIL2iv	evm.model.scaf_91.1700	FiieuAP2L	mrna01262.1-v1.0-hybrid.v1.1	FveWRIL
AT5G60120.2	TOE2	maker-Fvb1-2-augustus-gene-118.38	FaANTi1
AT5G67180.1	TOE3	maker-Fvb2-4-augustus-gene-227.52	FaANTi2
AT1G13260.1	RAV1	maker-Fvb1-3-augustus-gene-106.27	FaANTii1
AT1G25560.1	EDF1	maker-Fvb2-1-snap-gene-214.48	FaANTii2
AT1G50680.1	RAVL1	maker-Fvb1-4-augustus-gene-95.45	FaANTiii1
AT1G51120.1	RAVL2	maker-Fvb2-2-snap-gene-9.44	FaANTiii2
AT1G68840.1	RAV2/EDF2	maker-Fvb1-1-augustus-gene-173.38	FaANTiv1
AT3G25730.1	EDF3	maker-Fvb2-3-snap-gene-66.51	FaANTiv2
AT2G40220.1	ABI4	maker-Fvb7-3-augustus-gene-196.23	FaWRI1i
AT5G64750.1	ABR1	maker-Fvb7-1-augustus-gene-43.41	FaWRI1ii
AT1G01250.1	AT1G01250	maker-Fvb7-2-augustus-gene-46.31	FaWRI1iii
AT1G12630.1	AT1G12630	maker-Fvb7-4-augustus-gene-182.34	FaWRI1iv
AT1G12890.1	AT1G12890	maker-Fvb6-3-augustus-gene-200.15	FaWRI2i
AT1G19210.1	AT1G19210	maker-Fvb6-2-snap-gene-111.26	FaWRI2ii
AT1G22190.1	AT1G22190	maker-Fvb6-1-augustus-gene-190.33	FaWRI2iii
AT1G22810.1	AT1G22810	snap_masked-Fvb6-4-processed-gene-176.19	FaWRI2iv
AT1G28160.1	AT1G28160	maker-Fvb4-4-augustus-gene-28.66	FaWRILi1
AT1G33760.1	AT1G33760	maker-Fvb4-4-augustus-gene-194.7	FaWRI3/4i1
AT1G36060.1	AT1G36060	maker-Fvb6-3-augustus-gene-27.38	FaWRILi2
AT1G44830.1	AT1G44830	maker-Fvb6-3-augustus-gene-164.34	FaWRI3/4i2
AT1G64380.1	AT1G64380	maker-Fvb4-2-augustus-gene-195.14	FaWRI3/4ii1
AT1G71450.1	AT1G71450	maker-Fvb6-2-augustus-gene-302.50	FaWRILii
AT1G71520.1	AT1G71520	maker-Fvb6-2-augustus-gene-94.35	FaWRI3/4ii2
AT1G75490.1	AT1G75490	maker-Fvb4-3-snap-gene-29.80	FaWRILiii1
AT1G77200.1	AT1G77200	maker-Fvb4-3-augustus-gene-244.15	FaWRI3/4iii1
AT1G77640.1	AT1G77640	maker-Fvb6-1-augustus-gene-33.50	FaWRILiii2
AT1G80580.1	AT1G80580	maker-Fvb6-1-augustus-gene-168.41	FaWRI3/4iii2
AT2G20350.1	AT2G20350	maker-Fvb4-1-augustus-gene-177.50	FaWRILiv1
AT2G22200.1	AT2G22200	maker-Fvb4-1-augustus-gene-79.17	FaWRI3/4iv1
AT2G33710.2	AT2G33710	maker-Fvb6-4-snap-gene-341.130	FaWRILiv2
AT2G40350.1	AT2G40350	maker-Fvb6-4-augustus-gene-212.51	FaWRI3/4iv2
AT2G44940.1	AT2G44940	maker-Fvb1-2-augustus-gene-104.35	FaAP2i
AT3G16280.1	AT3G16280	augustus_masked-Fvb1-2-processed-gene-113.6	FaTOELi1
AT3G57600.1	AT3G57600	augustus_masked-Fvb6-3-processed-gene-324.10	FaTOELi2
AT3G60490.1	AT3G60490	snap_masked-Fvb7-3-processed-gene-80.26	FaSMZ/SNZi
AT4G13040.3	AT4G13040	maker-Fvb1-3-augustus-gene-92.22	FaAP2ii
AT4G13620.1	AT4G13620	maker-Fvb3-3-augustus-gene-221.29	FaTOELii1
AT4G16750.1	AT4G16750	maker-Fvb6-2-augustus-gene-182.36	FaTOELii2
AT4G18450.1	AT4G18450	maker-Fvb1-4-augustus-gene-83.21	FaAP2iii
AT4G28140.1	AT4G28140	augustus_masked-Fvb1-4-processed-gene-160.4	FaTOELiii1
AT4G31060.1	AT4G31060	maker-Fvb3-4-augustus-gene-77.35	FaTOELiii2
AT4G32800.1	AT4G32800	augustus_masked-Fvb6-1-processed-gene-260.10	FaTOELiii3
AT4G39780.1	AT4G39780	snap_masked-Fvb7-2-processed-gene-218.35	FaSMZ/SNZiii1
AT5G07310.1	AT5G07310	maker-Fvb7-2-augustus-gene-217.41	FaSMZ/SNZiii2
AT5G07580.1	AT5G07580	maker-Fvb1-1-augustus-gene-194.21	FaAP2iv
AT5G18450.1	AT5G18450	maker-Fvb3-1-augustus-gene-76.16	FaTOELiv1
AT5G21960.1	AT5G21960	augustus_masked-Fvb6-4-processed-gene-106.2	FaTOELiv2
AT5G43410.1	AT5G43410	snap_masked-Fvb7-4-processed-gene-77.16	FaSMZ/SNZiv
AT5G51190.1	AT5G51190	maker-Fvb5-2-snap-gene-8.59	#
AT5G52020.1	AT5G52020	maker-Fvb5-1-snap-gene-9.61	#
AT5G61590.1	AT5G61590	maker-Fvb5-4-snap-gene-8.67	#
AT5G61890.1	AT5G61890	maker-Fvb7-3-snap-gene-150.42	#
AT5G65130.1	AT5G65130	maker-Fvb7-4-snap-gene-144.25	#
AT5G67000.1	AT5G67000	maker-Fvb7-1-snap-gene-139.34	#
AT5G67010.1	AT5G67010	maker-Fvb2-3-snap-gene-106.51	#
AT4G25490.1	CBF1	maker-Fvb2-4-snap-gene-163.51	#
AT4G25470.1	CBF2	maker-Fvb2-4-snap-gene-163.46	#
AT5G51990.1	CBF4	maker-Fvb7-4-snap-gene-35.66	#
AT3G50260.1	CEJ1	maker-Fvb2-2-snap-gene-191.45	#
AT4G11140.1	CRF1	maker-Fvb5-1-snap-gene-53.74	#
AT1G68550.1	CRF10	maker-Fvb5-4-snap-gene-48.76	#
AT3G25890.1	CRF11	maker-Fvb5-3-augustus-gene-227.56	#
AT1G25470.1	CRF12	maker-Fvb7-1-augustus-gene-203.35	#
AT4G23750.1	CRF2	maker-Fvb7-4-snap-gene-96.40	#
AT5G53290.1	CRF3	augustus_masked-Fvb7-1-processed-gene-221.11	#
AT4G27950.1	CRF4	maker-Fvb7-3-augustus-gene-101.28	#
AT2G46310.1	CRF5	maker-Fvb7-2-augustus-gene-197.22	#
AT3G61630.1	CRF6	maker-Fvb7-2-augustus-gene-131.32	#
AT1G22985.1	CRF7	snap_masked-Fvb3-4-processed-gene-162.29	#
AT1G71130.1	CRF8	maker-Fvb6-3-augustus-gene-353.38	#
AT1G49120.1	CRF9	maker-Fvb6-3-augustus-gene-435.59	#
AT1G12610.1	DDF1	augustus_masked-Fvb6-2-processed-gene-211.1	#
AT1G63030.1	ddf2	augustus_masked-Fvb4-2-processed-gene-233.10	#
AT5G67190.1	DEAR2	augustus_masked-Fvb4-3-processed-gene-296.17	#
AT2G23340.1	DEAR3	augustus_masked-Fvb4-1-processed-gene-21.5	#
AT2G38340.1	DREB19	snap_masked-Fvb3-3-processed-gene-27.41	#
AT4G25480.1	DREB1A	augustus_masked-Fvb4-4-processed-gene-221.5	#
AT1G21910.1	DREB26	augustus_masked-Fvb4-1-processed-gene-60.1	#
AT5G05410.1	DREB2A	snap_masked-Fvb4-2-processed-gene-179.6	#
AT3G11020.1	DREB2B	maker-Fvb4-4-augustus-gene-101.39	#
AT2G40340.1	DREB2C	augustus_masked-Fvb7-2-processed-gene-256.1	#
AT1G24590.1	DRNL	augustus_masked-Fvb7-2-processed-gene-256.4	#
AT3G16770.1	EBP	augustus_masked-Fvb7-1-processed-gene-272.0	#
AT3G23240.1	ERF1	augustus_masked-Fvb7-3-processed-gene-6.4	#
AT4G17500.1	ERF-1	augustus_masked-Fvb6-2-processed-gene-260.9	#
AT1G03800.1	ERF10	augustus_masked-Fvb6-3-processed-gene-405.8	#
AT5G61600.1	ERF104	augustus_masked-Fvb4-3-processed-gene-198.0	#
AT1G28370.1	ERF11	snap_masked-Fvb4-2-processed-gene-90.28	#
AT5G50080.1	ERF110	maker-Fvb4-3-augustus-gene-133.54	#
AT1G28360.1	ERF12	augustus_masked-Fvb7-2-processed-gene-272.12	#
AT2G44840.1	ERF13	augustus_masked-Fvb6-4-processed-gene-33.13	#
AT1G04370.1	ERF14	augustus_masked-Fvb7-4-processed-gene-26.3	#
AT2G31230.1	ERF15	augustus_masked-Fvb6-3-processed-gene-399.24	#
AT5G47220.1	ERF2	augustus_masked-Fvb4-3-processed-gene-258.2	#
AT1G50640.1	ERF3	augustus_masked-Fvb7-1-processed-gene-283.10	#
AT2G35700.1	ERF38	maker-Fvb2-2-augustus-gene-68.60	#
AT3G15210.1	ERF4	augustus_masked-Fvb7-2-processed-gene-309.2	#
AT5G47230.1	ERF5	augustus_masked-Fvb2-1-processed-gene-141.7	#
AT2G20880.1	ERF53	augustus_masked-Fvb3-2-processed-gene-45.1	#
AT4G17490.1	ERF6	augustus_masked-Fvb3-1-processed-gene-207.2	#
AT3G20310.1	ERF7	augustus_masked-Fvb7-4-processed-gene-37.14	#
AT2G47520.1	ERF71	augustus_masked-Fvb7-1-processed-gene-270.3	#
AT1G72360.2	ERF73	augustus_masked-Fvb7-2-processed-gene-253.5	#
AT1G53170.1	ERF8	augustus_masked-Fvb4-1-processed-gene-21.13	#
AT5G44210.1	ERF9	augustus_masked-Fvb4-3-processed-gene-296.11	#
AT3G23220.1	ESE1	augustus_masked-Fvb4-2-processed-gene-233.4	#
AT2G25820.1	ESE2	augustus_masked-Fvb7-3-processed-gene-151.0	#
AT5G25190.1	ESE3	augustus_masked-Fvb3-3-processed-gene-97.6	#
AT1G12980.1	ESR1	augustus_masked-Fvb7-2-processed-gene-150.1	#
AT2G36450.1	HRD	augustus_masked-Fvb7-2-processed-gene-86.15	#
AT5G13910.1	LEP	augustus_masked-Fvb7-1-processed-gene-139.0	#
AT1G74930.1	ORA47	snap_masked-Fvb5-2-processed-gene-51.31	#
AT1G06160.1	ORA59	maker-Fvb6-2-augustus-gene-327.63	#
AT5G18560.1	PUCHI	snap_masked-Fvb3-1-processed-gene-272.10	#
AT1G46768.1	RAP2.1	maker-Fvb6-3-snap-gene-53.94	#
AT4G36900.1	RAP2.10	augustus_masked-Fvb3-3-processed-gene-30.12	#
AT5G19790.1	RAP2.11	maker-Fvb7-3-snap-gene-48.88	#
AT1G53910.1	RAP2.12	augustus_masked-Fvb3-4-processed-gene-247.6	#
AT3G14230.1	RAP2.2	augustus_masked-Fvb4-3-processed-gene-207.7	#
AT1G78080.1	RAP2.4	augustus_masked-Fvb4-3-processed-gene-225.6	#
AT1G43160.1	RAP2.6	augustus_masked-Fvb5-3-processed-gene-265.5	#
AT5G13330.1	Rap2.6L	augustus_masked-Fvb2-1-processed-gene-252.2	#
AT4G06746.1	RAP2.9	augustus_masked-Fvb3-4-processed-gene-193.13	#
AT4G34410.1	RRTF1	augustus_masked-Fvb6-4-processed-gene-335.18	#
AT1G15360.1	SHN1	augustus_masked-Fvb6-1-processed-gene-38.15	#
AT5G11190.1	SHN2	augustus_masked-Fvb6-3-processed-gene-33.6	#
AT5G25390.2	SHN3	augustus_masked-Fvb7-3-processed-gene-46.2	#
AT3G23230.1	TDR1	augustus_masked-Fvb6-2-processed-gene-307.8	#
AT5G11590.1	TINY2	augustus_masked-Fvb4-4-processed-gene-204.2	#
AT5G25810.1	tny	maker-Fvb2-2-snap-gene-69.42	#
		augustus_masked-Fvb2-4-processed-gene-36.2	#
		augustus_masked-Fvb2-1-processed-gene-29.0	#
		augustus_masked-Fvb7-3-processed-gene-35.0	#
		snap_masked-Fvb4-2-processed-gene-233.17	#
		augustus_masked-Fvb5-3-processed-gene-18.2	#
		augustus_masked-Fvb3-2-processed-gene-47.2	#
		augustus_masked-Fvb5-1-processed-gene-284.6	#
		snap_masked-Fvb2-1-processed-gene-29.13	#
		augustus_masked-Fvb2-3-processed-gene-187.16	#
		augustus_masked-Fvb5-2-processed-gene-236.0	#
		augustus_masked-Fvb5-4-processed-gene-234.9	#
		snap_masked-Fvb4-3-processed-gene-296.40	#
		snap_masked-Fvb4-1-processed-gene-22.7	#
		augustus_masked-Fvb3-2-processed-gene-110.10	#
		augustus_masked-Fvb5-1-processed-gene-123.10	#
		augustus_masked-Fvb7-1-processed-gene-271.13	#
		augustus_masked-Fvb2-4-processed-gene-36.4	#
		snap_masked-Fvb5-3-processed-gene-166.13	#
		snap_masked-Fvb5-2-processed-gene-114.39	#
		augustus_masked-Fvb2-3-processed-gene-188.4	#
		augustus_masked-Fvb5-1-processed-gene-124.1	#
		augustus_masked-Fvb5-4-processed-gene-90.11	#
		augustus_masked-Fvb7-1-processed-gene-309.1	#
		snap_masked-Fvb2-3-processed-gene-106.24	#
		augustus_masked-Fvb3-2-processed-gene-47.10	#
		augustus_masked-Fvb2-1-processed-gene-140.13	#
		snap_masked-Fvb6-1-processed-gene-59.22	#
		snap_masked-Fvb5-4-processed-gene-93.17	#
		augustus_masked-Fvb5-3-processed-gene-166.7	#
		augustus_masked-Fvb5-4-processed-gene-93.2	#
		augustus_masked-Fvb2-4-processed-gene-163.9	#
		maker-Fvb4-3-snap-gene-158.32	#
		augustus_masked-Fvb7-4-processed-gene-15.11	#
		augustus_masked-Fvb7-2-processed-gene-318.7	#
		augustus_masked-Fvb7-1-processed-gene-293.4	#
		augustus_masked-Fvb6-1-processed-gene-349.5	#
		augustus_masked-Fvb6-1-processed-gene-364.5	#
		augustus_masked-Fvb7-2-processed-gene-281.6	#
		augustus_masked-Fvb7-3-processed-gene-26.11	#
		augustus_masked-Fvb7-4-processed-gene-35.13	#
		augustus_masked-Fvb3-4-processed-gene-247.12	#
		augustus_masked-Fvb3-3-processed-gene-30.3	#
		maker-Fvb6-4-augustus-gene-316.38	#
		augustus_masked-Fvb2-2-processed-gene-68.13	#
		augustus_masked-Fvb7-1-processed-gene-93.13	#
		augustus_masked-Fvb6-4-processed-gene-172.10	#
		maker-Fvb7-2-snap-gene-256.47	#
		augustus_masked-Fvb6-1-processed-gene-193.1	#
		maker-Fvb4-2-augustus-gene-128.34	#
		augustus_masked-Fvb5-2-processed-gene-115.5	#
		augustus_masked-Fvb7-3-processed-gene-46.11	#
		augustus_masked-Fvb2-4-processed-gene-249.18	#
		augustus_masked-Fvb2-3-processed-gene-37.16	#
		maker-Fvb4-1-snap-gene-103.33	#
		augustus_masked-Fvb2-1-processed-gene-141.1	#
		augustus_masked-Fvb5-1-processed-gene-120.5	#
		augustus_masked-Fvb5-2-processed-gene-112.4	#
		augustus_masked-Fvb5-3-processed-gene-169.6	#
		augustus_masked-Fvb3-1-processed-gene-5.17	#
		snap_masked-Fvb3-3-processed-gene-291.26	#
		augustus_masked-Fvb7-4-processed-gene-42.11	#
		augustus_masked-Fvb6-3-processed-gene-208.5	#
		augustus_masked-Fvb3-2-processed-gene-309.3	#
		augustus_masked-Fvb3-4-processed-gene-7.11	#
		augustus_masked-Fvb7-4-processed-gene-144.5	#
		augustus_masked-Fvb2-2-processed-gene-68.24	#
		augustus_masked-Fvb1-3-processed-gene-136.1	#
		augustus_masked-Fvb1-2-processed-gene-143.3	#
		augustus_masked-Fvb5-2-processed-gene-112.8	#
		augustus_masked-Fvb5-1-processed-gene-120.7	#
		augustus_masked-Fvb5-4-processed-gene-90.13	#
		maker-Fvb7-1-snap-gene-263.81	#
		augustus_masked-Fvb2-3-processed-gene-106.13	#
		augustus_masked-Fvb5-2-processed-gene-25.13	#
		augustus_masked-Fvb1-4-processed-gene-79.12	#
		augustus_masked-Fvb7-2-processed-gene-246.2	#
		augustus_masked-Fvb2-4-processed-gene-163.4	#
		augustus_masked-Fvb2-1-processed-gene-232.14	#
		augustus_masked-Fvb2-4-processed-gene-240.4	#
		snap_masked-Fvb2-3-processed-gene-52.32	#
		maker-Fvb2-1-augustus-gene-75.36	#
		augustus_masked-Fvb5-2-processed-gene-21.2	#
		augustus_masked-Fvb5-3-processed-gene-223.16	#
		augustus_masked-Fvb5-2-processed-gene-53.7	#
		augustus_masked-Fvb1-1-processed-gene-147.7	#
		augustus_masked-Fvb7-2-processed-gene-150.3	#
		augustus_masked-Fvb1-4-processed-gene-119.10	#
		augustus_masked-Fvb7-1-processed-gene-94.1	#
		augustus_masked-Fvb2-2-processed-gene-65.10	#
		augustus_masked-Fvb1-2-processed-gene-102.7	#
		augustus_masked-Fvb5-4-processed-gene-51.4	#
		augustus_masked-Fvb2-4-processed-gene-166.10	#
		snap_masked-Fvb5-2-processed-gene-51.32	#
		augustus_masked-Fvb6-3-processed-gene-400.11	#
		augustus_masked-Fvb6-3-processed-gene-404.13	#
		snap_masked-Fvb6-4-processed-gene-34.25	#
		augustus_masked-Fvb5-1-processed-gene-67.0	#
		maker-Fvb1-4-augustus-gene-136.48	#
		augustus_masked-Fvb6-1-processed-gene-346.17	#
		augustus_masked-Fvb6-1-processed-gene-348.12	#
		maker-Fvb1-1-augustus-gene-128.30	#
		augustus_masked-Fvb6-4-processed-gene-306.4	#
		augustus_masked-Fvb7-2-processed-gene-86.6	#
		augustus_masked-Fvb7-3-processed-gene-150.10	#
		augustus_masked-Fvb6-2-processed-gene-339.3	#
		augustus_masked-Fvb6-1-processed-gene-67.18	#
		maker-Fvb1-3-augustus-gene-156.38	#
		augustus_masked-Fvb6-3-processed-gene-62.3	#
		maker-Fvb1-1-augustus-gene-259.49	#
		augustus_masked-Fvb6-3-processed-gene-157.8	#
		augustus_masked-Fvb7-1-processed-gene-272.1	#
		maker-Fvb1-4-augustus-gene-14.54	#
		maker-Fvb2-4-snap-gene-160.46	#
		augustus_masked-Fvb6-2-processed-gene-265.3	#
		augustus_masked-Fvb5-3-processed-gene-252.19	#
		maker-Fvb2-3-augustus-gene-137.46	#
		snap_masked-Fvb4-2-processed-gene-79.25	#
		augustus_masked-Fvb5-4-processed-gene-22.3	#
		augustus_masked-Fvb6-2-processed-gene-67.2	#
		augustus_masked-Fvb6-2-processed-gene-117.4	#
		maker-Fvb2-2-augustus-gene-131.48	#
		maker-Fvb2-4-augustus-gene-94.37	#
		augustus_masked-Fvb5-4-processed-gene-25.14	#
		augustus_masked-Fvb5-1-processed-gene-32.18	#
		augustus_masked-Fvb6-1-processed-gene-361.5	#
		augustus_masked-Fvb6-3-processed-gene-422.8	#
		snap_masked-Fvb5-1-processed-gene-28.22	#
		augustus_masked-Fvb6-1-processed-gene-161.7	#
		augustus_masked-Fvb6-2-processed-gene-259.15	#
		augustus_masked-Fvb7-4-processed-gene-144.9	#
		snap_masked-Fvb7-3-processed-gene-57.24	#
		augustus_masked-Fvb7-1-processed-gene-94.0	#
		augustus_masked-Fvb7-2-processed-gene-256.5	#
		augustus_masked-Fvb6-1-processed-gene-138.13	#
		augustus_masked-Fvb6-2-processed-gene-42.12	#
		augustus_masked-Fvb7-1-processed-gene-139.1	#
		augustus_masked-Fvb7-2-processed-gene-86.5	#
		augustus_masked-Fvb1-2-processed-gene-16.14	#
		augustus_masked-Fvb7-2-processed-gene-256.2	#
		augustus_masked-Fvb1-2-processed-gene-28.14	#
		augustus_masked-Fvb7-2-processed-gene-150.2	#
		augustus_masked-Fvb1-3-processed-gene-27.5	#
		augustus_masked-Fvb1-4-processed-gene-1.10	#
		augustus_masked-Fvb5-2-processed-gene-27.20	#
		augustus_masked-Fvb5-1-processed-gene-252.1	#
		augustus_masked-Fvb5-4-processed-gene-202.2	#
		augustus_masked-Fvb7-4-processed-gene-97.8	#
		snap_masked-Fvb4-4-processed-gene-80.18	#
		augustus_masked-Fvb4-3-processed-gene-111.4	#
		augustus_masked-Fvb1-1-processed-gene-249.6	#
		augustus_masked-Fvb3-2-processed-gene-285.10	#
		augustus_masked-Fvb3-4-processed-gene-29.8	#
		maker-Fvb4-2-augustus-gene-78.32	#
		maker-Fvb4-4-snap-gene-138.31	#
		maker-Fvb4-4-augustus-gene-78.49	#
		maker-Fvb4-3-augustus-gene-110.44	#
		augustus_masked-Fvb2-1-processed-gene-145.2	#
		maker-Fvb7-3-snap-gene-46.65	#
		augustus_masked-Fvb3-1-processed-gene-31.7	#
		augustus_masked-Fvb3-3-processed-gene-266.0	#
		maker-Fvb1-2-augustus-gene-168.24	#
		augustus_masked-Fvb7-1-processed-gene-202.3	#
		augustus_masked-Fvb7-1-processed-gene-220.3	#
		augustus_masked-Fvb6-3-processed-gene-179.2	#
		augustus_masked-Fvb7-2-processed-gene-131.0	#
		augustus_masked-Fvb7-3-processed-gene-102.0	#
		augustus_masked-Fvb7-2-processed-gene-196.5	#
		augustus_masked-Fvb3-2-processed-gene-272.9	#
		snap_masked-Fvb6-3-processed-gene-130.28	#
		augustus_masked-Fvb3-1-processed-gene-272.6	#
		augustus_masked-Fvb2-1-processed-gene-114.8	#
		augustus_masked-Fvb2-1-processed-gene-140.5	#
		maker-Fvb1-2-augustus-gene-39.60	#
		augustus_masked-Fvb5-3-processed-gene-251.2	#
		augustus_masked-Fvb2-2-processed-gene-68.25	#
		maker-Fvb6-1-augustus-gene-299.59	#
		augustus_masked-Fvb1-2-processed-gene-2.15	#
		augustus_masked-Fvb7-2-processed-gene-84.8	#
		maker-Fvb2-2-augustus-gene-44.57	#
		augustus_masked-Fvb6-1-processed-gene-353.7	#
		augustus_masked-Fvb2-3-processed-gene-232.8	#
		augustus_masked-Fvb3-2-processed-gene-148.5	#
		maker-Fvb2-3-augustus-gene-14.32	#
		augustus_masked-Fvb2-1-processed-gene-169.3	#
		maker-Fvb6-4-augustus-gene-76.30	#
		maker-Fvb2-4-augustus-gene-191.34	#
		augustus_masked-Fvb7-2-processed-gene-146.9	#
		augustus_masked-Fvb7-4-processed-gene-148.3	#
		augustus_masked-Fvb7-3-processed-gene-153.9	#
		augustus_masked-Fvb7-1-processed-gene-134.3	#
		augustus_masked-Fvb7-1-processed-gene-89.7	#
		augustus_masked-Fvb1-3-processed-gene-43.11	#
		augustus_masked-Fvb5-3-processed-gene-55.20	#
		augustus_masked-Fvb5-4-processed-gene-203.1	#
		augustus_masked-Fvb1-4-processed-gene-40.7	#
		snap_masked-Fvb1-1-processed-gene-234.24	#
		augustus_masked-Fvb1-2-processed-gene-64.2	#
		augustus_masked-Fvb7-3-processed-gene-59.1	#
		augustus_masked-Fvb7-1-processed-gene-261.18	#
		augustus_masked-Fvb7-2-processed-gene-244.15	#
		augustus_masked-Fvb1-1-processed-gene-232.11	#
		snap_masked-Fvb7-4-processed-gene-44.29	#
		maker-Fvb4-3-snap-gene-189.37	#
		augustus_masked-Fvb6-3-processed-gene-275.0	#
		augustus_masked-Fvb6-3-processed-gene-283.1	#
		maker-Fvb2-4-augustus-gene-204.76	#
		snap_masked-Fvb6-2-processed-gene-322.33	#
		augustus_masked-Fvb4-2-processed-gene-98.4	#
		augustus_masked-Fvb4-1-processed-gene-129.0	#
		augustus_masked-Fvb4-4-processed-gene-110.7	#
		augustus_masked-Fvb4-3-processed-gene-141.7	#
		augustus_masked-Fvb5-1-processed-gene-252.3	#
		maker-Fvb6-2-augustus-gene-16.34	#
		maker-Fvb6-1-augustus-gene-113.9	#
		augustus_masked-Fvb6-4-processed-gene-240.6	#
		maker-Fvb6-2-augustus-gene-58.27	#
		augustus_masked-Fvb6-3-processed-gene-70.16	#
		maker-Fvb6-3-augustus-gene-106.24	#
		snap_masked-Fvb5-3-processed-gene-132.18	#
		maker-Fvb2-4-augustus-gene-204.74	#
		augustus_masked-Fvb7-4-processed-gene-33.15	#
		augustus_masked-Fvb6-4-processed-gene-225.4	#
		maker-Fvb6-1-augustus-gene-154.44	#
		augustus_masked-Fvb7-4-processed-gene-103.16	#
		augustus_masked-Fvb7-1-processed-gene-183.7	#
		augustus_masked-Fvb7-2-processed-gene-125.3	#
		augustus_masked-Fvb7-1-processed-gene-196.1	#
		snap_masked-Fvb6-4-processed-gene-191.11	#
		augustus_masked-Fvb2-2-processed-gene-68.23	#
		augustus_masked-Fvb2-1-processed-gene-174.11	#
		augustus_masked-Fvb2-3-processed-gene-17.10	#
		snap_masked-Fvb6-4-processed-gene-69.29	#
		augustus_masked-Fvb4-4-processed-gene-49.5	#
		augustus_masked-Fvb6-4-processed-gene-170.7	#
		augustus_masked-Fvb2-2-processed-gene-40.5	#
		maker-Fvb2-1-snap-gene-141.38	#
		augustus_masked-Fvb2-3-processed-gene-106.11	#
		augustus_masked-Fvb7-3-processed-gene-108.17	#
		augustus_masked-Fvb1-3-processed-gene-93.5	#
		augustus_masked-Fvb5-4-processed-gene-228.8	#
		maker-Fvb6-2-augustus-gene-67.29	#
		augustus_masked-Fvb1-2-processed-gene-105.8	#
		maker-Fvb6-4-augustus-gene-217.46	#
		maker-Fvb6-1-augustus-gene-162.41	#
		augustus_masked-Fvb1-1-processed-gene-193.6	#
		augustus_masked-Fvb2-4-processed-gene-194.12	#
		augustus_masked-Fvb5-1-processed-gene-82.13	#
		augustus_masked-Fvb5-2-processed-gene-73.13	#
		maker-Fvb2-3-augustus-gene-25.43	#
		augustus_masked-Fvb4-1-processed-gene-141.6	#
		augustus_masked-Fvb4-2-processed-gene-60.5	#
		augustus_masked-Fvb4-3-processed-gene-92.10	#
		augustus_masked-Fvb4-4-processed-gene-58.11	#
		augustus_masked-Fvb2-4-processed-gene-263.14	#
		augustus_masked-Fvb7-2-processed-gene-190.4	#
		maker-Fvb2-1-augustus-gene-261.47	#
		maker-Fvb6-2-augustus-gene-213.33	#
		augustus_masked-Fvb7-2-processed-gene-155.9	#
		augustus_masked-Fvb1-4-processed-gene-84.6	#
		augustus_masked-Fvb3-1-processed-gene-167.2	#
		maker-Fvb4-4-augustus-gene-47.43	#
		maker-Fvb4-4-augustus-gene-48.42	#
		augustus_masked-Fvb2-1-processed-gene-223.5	#
		maker-Fvb6-4-augustus-gene-266.25	#
		snap_masked-Fvb7-2-processed-gene-150.16	#
		augustus_masked-Fvb2-2-processed-gene-2.14	#
		augustus_masked-Fvb2-3-processed-gene-59.16	#
		augustus_masked-Fvb2-4-processed-gene-233.4	#
		snap_masked-Fvb7-2-processed-gene-86.23	#
		maker-Fvb2-1-augustus-gene-192.49	#
		maker-Fvb2-2-augustus-gene-27.57	#
		maker-Fvb2-4-augustus-gene-205.52	#
		maker-Fvb2-3-augustus-gene-80.28	#
		augustus_masked-Fvb5-1-processed-gene-66.0	#
		maker-Fvb6-3-augustus-gene-159.44	#
		augustus_masked-Fvb1-3-processed-gene-177.5	#
		maker-Fvb6-1-augustus-gene-249.40	#
		augustus_masked-Fvb5-3-processed-gene-265.4	#
		augustus_masked-Fvb5-3-processed-gene-209.0	#
		augustus_masked-Fvb7-2-processed-gene-282.13	#
		augustus_masked-Fvb5-2-processed-gene-20.6	#
		augustus_masked-Fvb5-2-processed-gene-25.8	#
		augustus_masked-Fvb5-3-processed-gene-253.9	#
		snap_masked-Fvb4-1-processed-gene-96.22	#
		snap_masked-Fvb1-1-processed-gene-95.18	#
		augustus_masked-Fvb7-3-processed-gene-6.3	#
		augustus_masked-Fvb7-1-processed-gene-94.2	#
		augustus_masked-Fvb4-3-processed-gene-127.13	#
		augustus_masked-Fvb5-2-processed-gene-214.1	#
		augustus_masked-Fvb6-1-processed-gene-248.7	#
		maker-Fvb6-3-snap-gene-242.43	#
		augustus_masked-Fvb7-2-processed-gene-272.13	#
		augustus_masked-Fvb7-2-processed-gene-309.12	#
		augustus_masked-Fvb7-3-processed-gene-34.5	#
		augustus_masked-Fvb7-4-processed-gene-26.2	#
		augustus_masked-Fvb7-1-processed-gene-283.11	#
		augustus_masked-Fvb7-1-processed-gene-285.7	#
		snap_masked-Fvb6-3-processed-gene-246.12	#
		snap_masked-Fvb4-4-processed-gene-68.19	#
		snap_masked-Fvb3-2-processed-gene-149.10	#
		snap_masked-Fvb2-1-processed-gene-104.27	#
		snap_masked-Fvb2-2-processed-gene-104.31	#
		augustus_masked-Fvb6-3-processed-gene-401.15	#
		maker-Fvb2-4-snap-gene-76.40	#
		augustus_masked-Fvb4-4-processed-gene-166.2	#
		augustus_masked-Fvb2-4-processed-gene-244.8	#
		augustus_masked-Fvb6-3-processed-gene-275.9	#
		augustus_masked-Fvb3-3-processed-gene-143.1	#
		augustus_masked-Fvb6-3-processed-gene-283.10	#
		augustus_masked-Fvb6-2-processed-gene-157.3	#
		augustus_masked-Fvb5-3-processed-gene-56.3	#
		augustus_masked-Fvb5-4-processed-gene-202.0	#
		augustus_masked-Fvb5-1-processed-gene-251.21	#
		augustus_masked-Fvb5-2-processed-gene-213.3	#
		maker-Fvb5-1-snap-gene-78.63	#
		maker-Fvb5-1-augustus-gene-62.78	#
		augustus_masked-Fvb5-4-processed-gene-213.8	#
		augustus_masked-Fvb5-1-processed-gene-263.1	#
		augustus_masked-Fvb5-3-processed-gene-43.6	#
		maker-Fvb5-3-augustus-gene-58.30	#
		maker-Fvb5-4-snap-gene-61.82	#
		maker-Fvb5-3-snap-gene-212.53	#
		snap_masked-Fvb2-1-processed-gene-141.21	#
		snap_masked-Fvb2-3-processed-gene-103.34	#
		maker-Fvb2-1-augustus-gene-122.39	#
		maker-Fvb2-4-augustus-gene-144.28	#
		maker-Fvb2-2-snap-gene-87.56	#
		snap_masked-Fvb1-2-processed-gene-44.34	#
		maker-Fvb1-4-snap-gene-99.28	#
		augustus_masked-Fvb5-1-processed-gene-124.5	#
		augustus_masked-Fvb5-3-processed-gene-165.5	#
		maker-Fvb5-4-snap-gene-94.52	#
		augustus_masked-Fvb5-4-processed-gene-191.7	#
		snap_masked-Fvb5-4-processed-gene-190.21	#
		augustus_masked-Fvb5-1-processed-gene-236.0	#
		augustus_masked-Fvb4-4-processed-gene-44.8	#
		augustus_masked-Fvb4-3-processed-gene-49.6	#
		snap_masked-Fvb4-1-processed-gene-154.29	#
		snap_masked-Fvb4-2-processed-gene-45.23	#
		augustus_masked-Fvb5-4-processed-gene-210.6	#
		augustus_masked-Fvb5-1-processed-gene-256.5	#
		augustus_masked-Fvb6-1-processed-gene-51.1	#
		augustus_masked-Fvb5-3-processed-gene-52.11	#
		maker-Fvb6-1-snap-gene-51.48	#
		augustus_masked-Fvb6-4-processed-gene-325.11	#
		augustus_masked-Fvb6-2-processed-gene-320.0	#
		augustus_masked-Fvb3-4-processed-gene-14.2	#
		augustus_masked-Fvb3-1-processed-gene-12.4	#
		augustus_masked-Fvb3-2-processed-gene-303.17	#
		augustus_masked-Fvb3-3-processed-gene-285.12	#
		augustus_masked-Fvb5-2-processed-gene-115.8	#
		snap_masked-Fvb6-1-processed-gene-158.41	#

## Sheet: S2
The FaAP2 genes information
Gene ID	Gene symbol	Subgenome	Chromosome	Domian	Group
maker-Fvb6-3-augustus-gene-114.33	FaAIL1i	i	LG6	R1R2	euANT
maker-Fvb6-2-augustus-gene-23.21	FaAIL1ii	ii	LG6	R1R2	euANT
maker-Fvb6-1-augustus-gene-119.41	FaAIL1iii	iii	LG6	R1R2	euANT
maker-Fvb6-4-snap-gene-259.18	FaAIL1iv	iv	LG6	R1R2	euANT
maker-Fvb3-2-snap-gene-298.49	FaAIL3/4i	i	LG3	R1R2	euANT
maker-Fvb3-3-augustus-gene-279.40	FaAIL3/4ii	ii	LG3	R1R2	euANT
maker-Fvb3-4-augustus-gene-19.46	FaAIL3/4iii	iii	LG3	R1R2	euANT
maker-Fvb3-1-augustus-gene-19.38	FaAIL3/4iv	iv	LG3	R1R2	euANT
maker-Fvb4-4-augustus-gene-213.8	FaAIL5i	i	LG4	R1R2	euANT
maker-Fvb4-2-augustus-gene-178.30	FaAIL5ii	ii	LG4	R1R2	euANT
maker-Fvb4-3-augustus-gene-258.9	FaAIL5iii	iii	LG4	R1R2	euANT
snap_masked-Fvb4-1-processed-gene-60.6	FaAIL5iv	iv	LG4	R1*R2	euANT
maker-Fvb1-4-augustus-gene-105.39	FaAIL6/7iii	iii	LG1	R1R2	euANT
maker-Fvb1-1-augustus-gene-161.28	FaAIL6/7iv	iv	LG1	R1R2	euANT
maker-Fvb6-2-augustus-gene-270.50	FaAIL2ii	ii	LG6	R1R2	euANT
maker-Fvb6-4-augustus-gene-24.29	FaAIL2iv	iv	LG6	R1R2	euANT
maker-Fvb1-2-augustus-gene-118.38	FaANTi1	i	LG1	R1R2	euANT
maker-Fvb2-4-augustus-gene-227.52	FaANTi2	i	LG2	R1R2	euANT
maker-Fvb1-3-augustus-gene-106.27	FaANTii1	ii	LG1	R1R2	euANT
maker-Fvb2-1-snap-gene-214.48	FaANTii2	ii	LG2	R1R2	euANT
maker-Fvb1-4-augustus-gene-95.45	FaANTiii1	iii	LG1	R1R2	euANT
maker-Fvb2-2-snap-gene-9.44	FaANTiii2	iii	LG2	R1R2	euANT
maker-Fvb1-1-augustus-gene-173.38	FaANTiv1	iv	LG1	R1R2	euANT
maker-Fvb2-3-snap-gene-66.51	FaANTiv2	iv	LG2	R1R2	euANT
maker-Fvb7-3-augustus-gene-196.23	FaWRI1i	i	LG7	R1R2	baselANT
maker-Fvb7-1-augustus-gene-43.41	FaWRI1ii	ii	LG7	R1R2	baselANT
maker-Fvb7-2-augustus-gene-46.31	FaWRI1iii	iii	LG7	R1R2	baselANT
maker-Fvb7-4-augustus-gene-182.34	FaWRI1iv	iv	LG7	R1R2	baselANT
maker-Fvb6-3-augustus-gene-200.15	FaWRI2i	i	LG6	R1	baselANT
maker-Fvb6-2-snap-gene-111.26	FaWRI2ii	ii	LG6	R1	baselANT
maker-Fvb6-1-augustus-gene-190.33	FaWRI2iii	iii	LG6	R1	baselANT
snap_masked-Fvb6-4-processed-gene-176.19	FaWRI2iv	iv	LG6	R1	baselANT
maker-Fvb4-4-augustus-gene-28.66	FaWRILi1	i	LG4	R1*R2	baselANT
maker-Fvb4-4-augustus-gene-194.7	FaWRI3/4i1	i	LG4	R1R2	baselANT
maker-Fvb6-3-augustus-gene-27.38	FaWRILi2	i	LG6	R1R2	baselANT
maker-Fvb6-3-augustus-gene-164.34	FaWRI3/4i2	i	LG6	R1R2	baselANT
maker-Fvb4-2-augustus-gene-195.14	FaWRI3/4ii1	ii	LG4	R1R2	baselANT
maker-Fvb6-2-augustus-gene-302.50	FaWRILii	ii	LG6	R1R2	baselANT
maker-Fvb6-2-augustus-gene-94.35	FaWRI3/4ii2	ii	LG6	R1R2	baselANT
maker-Fvb4-3-snap-gene-29.80	FaWRILiii1	iii	LG4	R1R2	baselANT
maker-Fvb4-3-augustus-gene-244.15	FaWRI3/4iii1	iii	LG4	R1R2	baselANT
maker-Fvb6-1-augustus-gene-33.50	FaWRILiii2	iii	LG6	R1R2	baselANT
maker-Fvb6-1-augustus-gene-168.41	FaWRI3/4iii2	iii	LG6	R1R2	baselANT
maker-Fvb4-1-augustus-gene-177.50	FaWRILiv1	iv	LG4	R1*R2	baselANT
maker-Fvb4-1-augustus-gene-79.17	FaWRI3/4iv1	iv	LG4	R1R2	baselANT
maker-Fvb6-4-snap-gene-341.130	FaWRILiv2	iv	LG6	R1R2	baselANT
maker-Fvb6-4-augustus-gene-212.51	FaWRI3/4iv2	iv	LG6	R2	baselANT
maker-Fvb1-2-augustus-gene-104.35	FaAP2i	i	LG1	R1R2	euAP2
augustus_masked-Fvb1-2-processed-gene-113.6	FaTOELi1	i	LG1	R2	euAP2*
augustus_masked-Fvb6-3-processed-gene-324.10	FaTOELi2	i	LG6	R1R2	euAP2
snap_masked-Fvb7-3-processed-gene-80.26	FaSMZ/SNZi	i	LG7	R1	euAP2*
maker-Fvb1-3-augustus-gene-92.22	FaAP2ii	ii	LG1	R1R2	euAP2
maker-Fvb3-3-augustus-gene-221.29	FaTOELii1	ii	LG3	R1R2	euAP2
maker-Fvb6-2-augustus-gene-182.36	FaTOELii2	ii	LG6	R1R2	euAP2*
maker-Fvb1-4-augustus-gene-83.21	FaAP2iii	iii	LG1	R1R2	euAP2
augustus_masked-Fvb1-4-processed-gene-160.4	FaTOELiii1	iii	LG1	R2	euAP2*
maker-Fvb3-4-augustus-gene-77.35	FaTOELiii2	iii	LG3	R1R2	euAP2
augustus_masked-Fvb6-1-processed-gene-260.10	FaTOELiii3	iii	LG6	R1R2	euAP2
snap_masked-Fvb7-2-processed-gene-218.35	FaSMZ/SNZiii1	iii	LG7	R1	euAP2*
maker-Fvb7-2-augustus-gene-217.41	FaSMZ/SNZiii2	iii	LG7	R1	euAP2
maker-Fvb1-1-augustus-gene-194.21	FaAP2iv	iv	LG1	R1R2	euAP2
maker-Fvb3-1-augustus-gene-76.16	FaTOELiv1	iv	LG3	R1R2	euAP2*
augustus_masked-Fvb6-4-processed-gene-106.2	FaTOELiv2	iv	LG6	R1R2	euAP2
snap_masked-Fvb7-4-processed-gene-77.16	FaSMZ/SNZiv	iv	LG7	R1	euAP2
1. i-iv were corresponding to F.virdis, F.iinumae, F.nipponica, F.vesca subgenome donors. 2.* in group names indicates missing of miR172 site and * in domians indicates incomplete AP2 domian.

## Sheet: S3
Orthologus cluster of FaAP2，FiiAP2 and FveAP2 genes
Choromosome	Locus	Fragaria iinumae genome	Fragaria vesca genome	Fii subgenome	Fni subgenome	Fve subgenome	Fvi subgenome
LG1	ANT1	FiiANT1	FveANT1	FaANTi1	FaANTii1	FaANTiii1	FaANTiv1
	AP2		FveAP2*	FaAP2i	FaAP2ii	FaAP2iii	FaAP2iv
	TOEL-1			FaTOELi1		FaTOELiii1
	AIL6/7	FiiAIL6/7	FveAIL6/7*			FaAIL6/7iii	FaAIL6/7iv
LG2	ANT2	FiiANT2	FveANT2	FaANTi2	FaANTii2	FaANTiii2	FaANTiv2
LG3	AIL3/4	FiiAIL3/4	FveAIL3/4	FaAIL3/4i	FaAIL3/4ii	FaAIL3/4iii	FaAIL3/4iv
	TOEL-2	FiiTOEL1	FveTOEL1		FaTOELii1	FaTOELiii2	FaTOELiv1
LG4	AIL5	FiiAIL5	FveAIL5	FaAIL5i	FaAIL5ii	FaAIL5iii	FaAIL5iv
	WRI3/4-1	FiiWRI3/4-1	FveWRI3/4-1	FaWRI3/4i1	FaWRI3/4ii1	FaWRI3/4iii1	FaWRI3/4iv1
	WRIL-1	FiiWRIL1		FaWRILi1		FaWRILiii1	FaWRILiv1
LG6	AIL1	FiiAIL1	FveAIL1	FaAIL1i	FaAIL1ii	FaAIL1iii	FaAIL1iv
	AIL2	FiiAIL2	FveAIL2		FaAIL2ii1		FaAIL2iv2
	WRI2	FiiWRI2	FveWRI2	FaWRI2i	FaWRI2ii	FaWRI2iii	FaWRI2iv
	WRIL-2	FiiWRIL2	FveWRIL	FaWRILi2	FaWRILii	FaWRILiii2	FaWRILiv2
	WRI3/4-2	FiiWRI3/4-2	FveWRI3/4-2	FaWRI3/4i2	FaWRI3/4ii2	FaWRI3/4iii2	FaWRI3/4iv2
	TOEL-3	FiiTOEL2	FveTOEL2	FaTOELi2	FaTOELii2	FaTOELiii3	FaTOELiv2
	euAP2L	FiieuAP2L
LG7	SMZ/SNZ-1	FiiSMZ/SNZ1	FveSMZ/SNZ	FaSMZ/SNZi		FaSMZ/SNZiii1	FaSMZ/SNZiv
	SMZ/SNZ-2					FaSMZ/SNZiii2
	WRI1		FveWRI1	FaWRI1i	FaWRI1ii	FaWRI1iii	FaWRI1iv
* indicated FveAP2 located to LG6 and Fve AIL6/7 unmapped to choromosome

## Sheet: S4
TPM values of FaAP2 genes
FaAP2 gene	SW	BH	TK
FaWRI2ii*	2.04832	0.67715	2.02392
FaAP2i*	5.29562	8.40372	22.7707
FaAP2iii*	48.2775	23.1905	31.9554
FaWRI1ii*	10.5853	32.9961	21.5207
FaWRI1iii*	4.93342	14.4299	11.0195
FaWRI1i*	1.54008	10.1862	6.63377
FaTOELiii2	3.26325	4.39228	5.22749
FaWRI1iv	0.987811	2.17439	0.827158
FaAP2ii	22.9977	24.6967	26.2732
FaTOELiv1	11.2663	17.176	9.81611
FaAP2iv	8.34971	10.3321	13.5685
FaTOELii1	5.14364	3.55596	3.33382
* indicated differential expressed genes
